# Supplementary material for: Knowledge, Attitude, and Practice Regarding Antibiotic Use and Resistance for Upper Respiratory Tract Infections among the Population Attending a Mass Gathering in Central India: A Cross-Sectional Study
Source: Antibiotics (Basel). 2022 Oct 25;11(11):1473. doi: 10.3390/antibiotics11111473 (PMC9686560; doi:10.3390/antibiotics11111473)
Supplement: Supplementary file 1 [file antibiotics-11-01473-s001.zip]

Archive with 1 entries (1 files):
- antibiotics-1963409-supplementary.pdf
